# Supplementary material for: Adiponectin Signaling Modulates Fat Taste Responsiveness in Mice
Source: Nutrients. 2024 Oct 30;16(21):3704. doi: 10.3390/nu16213704 (PMC11547430; doi:10.3390/nu16213704)
Supplement: Supplementary file 1 [file nutrients-16-03704-s001.zip]

Archive with 1 entries (1 files):
- nutrients-3251355-supplementary.pdf
